# Supplementary material for: Sex-specific Trans-regulatory Variation on the Drosophila melanogaster X Chromosome
Source: PLoS Genet. 2015 Feb 13;11(2):e1005015. doi: 10.1371/journal.pgen.1005015 (PMC4334168; doi:10.1371/journal.pgen.1005015)
Supplement: S1 Table — (CSV) [file pgen.1005015.s004.csv]

Gene "FlybaseID" "Symbol" "Classification"
1 "CG10013" "FBgn0038012" "CG10013" "SDV"
2 "CG10035" "FBgn0038028" "CG10035" "SDV"
3 "CG10113" "FBgn0037502" "wa-cup" "SDV"
4 "CG10154" "FBgn0036361" "CG10154" "SDV"
5 "CG10250" "FBgn0002922" "nau" "SDV"
6 "CG10422" "FBgn0000158" "bam" "SDV"
7 "CG10489" "FBgn0035644" "Pole2" "SDV"
8 "CG10534" "FBgn0020637" "Lcp65Ag2" "SDV"
9 "CG10748" "FBgn0036327" "CG10748" "SDV"
10 "CG10764" "FBgn0034221" "CG10764" "SDV"
11 "CG11023" "FBgn0031208" "CG11023" "SDV"
12 "CG11263" "FBgn0036330" "CG11263" "SDV"
13 "CG1157" "FBgn0037424" "Osi15" "SDV"
14 "CG11598" "FBgn0038067" "CG11598" "SDV"
15 "CG11619" "FBgn0036836" "CG11619" "SDV"
16 "CG11864" "FBgn0028944" "CG11864" "SDV"
17 "CG12026" "FBgn0262624" "Tmhs" "SDV"
18 "CG12128" "FBgn0033473" "CG12128" "SDV"
19 "CG12201" "FBgn0037970" "CG12201" "SDV"
20 "CG12487" "FBgn0040487" "BobA" "SDV"
21 "CG1262" "FBgn0020509" "Acp62F" "SDV"
22 "CG12692" "FBgn0029703" "CG12692" "SDV"
23 "CG12721" "FBgn0030373" "CG12721" "SDV"
24 "CG12729" "FBgn0029816" "CG12729" "SDV"
25 "CG13043" "FBgn0036600" "CG13043" "SDV"
26 "CG13091" "FBgn0032055" "CG13091" "SDV"
27 "CG13095" "FBgn0032049" "Bace" "SDV"
28 "CG13159" "FBgn0033721" "CG13159" "SDV"
29 "CG13333" "FBgn0033855" "link" "SDV"
30 "CG13345" "FBgn0086356" "tum" "SDV"
31 "CG13427" "FBgn0034514" "CG13427" "SDV"
32 "CG13463" "FBgn0036470" "CG13463" "SDV"
33 "CG13471" "FBgn0036443" "CG13471" "SDV"
34 "CG13549" "FBgn0040063" "yip3" "SDV"
35 "CG13557" "FBgn0034867" "CG13557" "SDV"
36 "CG13738" "FBgn0036390" "CG13738" "SDV"
37 "CG13999" "FBgn0031753" "CG13999" "SDV"
38 "CG14240" "FBgn0039435" "TwdlP" "SDV"
39 "CG14243" "FBgn0039444" "TwdlD" "SDV"
40 "CG14456" "FBgn0037176" "CG14456" "SDV"
41 "CG14505" "FBgn0034327" "CG14505" "SDV"
42 "CG14610" "FBgn0037477" "CG14610" "SDV"
43 "CG14639" "FBgn0037224" "TwdlF" "SDV"
44 "CG14643" "FBgn0037225" "TwdlG" "SDV"
45 "CG14931" "FBgn0032374" "CG14931" "SDV"
46 "CG15188" "FBgn0037430" "Osi20" "SDV"
47 "CG15212" "FBgn0040842" "CG15212" "SDV"
48 "CG15399" "FBgn0031460" "CG15399" "SDV"
49 "CG15468" "FBgn0061196" "SIP3" "SDV"
50 "CG15820" "FBgn0035312" "CG15820" "SDV"
51 "CG17129" "FBgn0035151" "CG17129" "SDV"
52 "CG17177" "FBgn0036440" "CG17177" "SDV"
53 "CG17198" "FBgn0039366" "CG17198" "SDV"
54 "CG17212" "FBgn0032415" "rho-6" "SDV"
55 "CG17240" "FBgn0011832" "Ser12" "SDV"
56 "CG17290" "FBgn0034201" "CG17290" "SDV"
57 "CG17470" "FBgn0032869" "CG17470" "SDV"
58 "CG17472" "FBgn0032868" "CG17472" "SDV"
59 "CG17594" "FBgn0028993" "scro" "SDV"
60 "CG17604" "FBgn0000246" "c(3)G" "SDV"
61 "CG18111" "FBgn0039678" "Obp99a" "SDV"
62 "CG18125" "FBgn0264253" "Send2" "SDV"
63 "CG18233" "FBgn0036795" "CG18233" "SDV"
64 "CG18641" "FBgn0031426" "CG18641" "SDV"
65 "CG18682" "FBgn0040625" "CG18682" "SDV"
66 "CG18779" "FBgn0086611" "Lcp65Ag3" "SDV"
67 "CG1894" "FBgn0039585" "CG1894" "SDV"
68 "CG2826" "FBgn0040107" "lectin-21Ca" "SDV"
69 "CG2962" "FBgn0030186" "CG2962" "SDV"
70 "CG30413" "FBgn0050413" "CG30413" "SDV"
71 "CG30429" "FBgn0050429" "CG30429" "SDV"
72 "CG30447" "FBgn0050447" "CG30447" "SDV"
73 "CG3096" "FBgn0000216" "Brd" "SDV"
74 "CG31008" "FBgn0051008" "CG31008" "SDV"
75 "CG31055" "FBgn0051055" "CG31055" "SDV"
76 "CG31437" "FBgn0051437" "CG31437" "SDV"
77 "CG31526" "FBgn0051526" "CG31526" "SDV"
78 "CG31626" "FBgn0051626" "CG31626" "SDV"
79 "CG31686" "FBgn0264979" "CG4267" "SDV"
80 "CG31730" "FBgn0051730" "CG31730" "SDV"
81 "CG31813" "FBgn0051813" "CG31813" "SDV"
82 "CG31883" "FBgn0032122" "CG31883" "SDV"
83 "CG31926" "FBgn0051926" "CG31926" "SDV"
84 "CG31928" "FBgn0051928" "CG31928" "SDV"
85 "CG31941" "FBgn0043539" "Obp22a" "SDV"
86 "CG32823" "FBgn0052823" "Sdic3" "SDV"
87 "CG33122" "FBgn0015376" "cutlet" "SDV"
88 "CG3323" "FBgn0029750" "CG3323" "SDV"
89 "CG33530" "FBgn0053530" "Acp53C14c" "SDV"
90 "CG33773" "FBgn0053773" "CG33773" "SDV"
91 "CG34002" "FBgn0054002" "CG34002" "SDV"
92 "CG34283" "FBgn0085312" "CG34283" "SDV"
93 "CG3457" "FBgn0024984" "CG3457" "SDV"
94 "CG3640" "FBgn0035042" "CG3640" "SDV"
95 "CG3801" "FBgn0015586" "Acp76A" "SDV"
96 "CG4060" "FBgn0038487" "TwdlW" "SDV"
97 "CG4066" "FBgn0038011" "CG4066" "SDV"
98 "CG4125" "FBgn0003285" "rst" "SDV"
99 "CG4440" "FBgn0040984" "CG4440" "SDV"
100 "CG4922" "FBgn0003313" "sala" "SDV"
101 "CG4998" "FBgn0036612" "CG4998" "SDV"
102 "CG5185" "FBgn0026320" "Tom" "SDV"
103 "CG5468" "FBgn0039434" "TwdlM" "SDV"
104 "CG5476" "FBgn0039441" "TwdlN" "SDV"
105 "CG5927" "FBgn0030899" "Her" "SDV"
106 "CG6478" "FBgn0039436" "TwdlB" "SDV"
107 "CG6628" "FBgn0036072" "CG6628" "SDV"
108 "CG6663" "FBgn0036969" "Spn77Bb" "SDV"
109 "CG6690" "FBgn0038918" "CG6690" "SDV"
110 "CG7443" "FBgn0037577" "CG7443" "SDV"
111 "CG7465" "FBgn0035551" "CG7465" "SDV"
112 "CG7643" "FBgn0000063" "ald" "SDV"
113 "CG8137" "FBgn0028987" "Spn28F" "SDV"
114 "CG8316" "FBgn0030852" "CG8316" "SDV"
115 "CG8640" "FBgn0035735" "Cpr65Ea" "SDV"
116 "CG8960" "FBgn0035315" "CG8960" "SDV"
117 "CG8964" "FBgn0033674" "CG8964" "SDV"
118 "CG9070" "FBgn0086519" "Cpr47Eg" "SDV"
119 "CG9168" "FBgn0035216" "CG9168" "SDV"
120 "CG9334" "FBgn0028986" "Spn38F" "SDV"
121 "CG9897" "FBgn0034807" "CG9897" "SDV"
122 "CG10045" "FBgn0001149" "GstD1" "SCV"
123 "CG10116" "FBgn0036367" "CG10116" "SCV"
124 "CG10241" "FBgn0015714" "Cyp6a17" "SCV"
125 "CG10242" "FBgn0033978" "Cyp6a23" "SCV"
126 "CG10245" "FBgn0033980" "Cyp6a20" "SCV"
127 "CG10246" "FBgn0013771" "Cyp6a9" "SCV"
128 "CG10248" "FBgn0013772" "Cyp6a8" "SCV"
129 "CG10264" "FBgn0038394" "CG10264" "SCV"
130 "CG10559" "FBgn0039323" "CG10559" "SCV"
131 "CG10560" "FBgn0039325" "CG10560" "SCV"
132 "CG10618" "FBgn0045761" "CHKov1" "SCV"
133 "CG10725" "FBgn0036362" "CG10725" "SCV"
134 "CG10746" "FBgn0263773" "fok" "SCV"
135 "CG10794" "FBgn0034407" "DptB" "SCV"
136 "CG10842" "FBgn0015037" "Cyp4p1" "SCV"
137 "CG1104" "FBgn0037467" "CG1104" "SCV"
138 "CG1113" "FBgn0037304" "CG1113" "SCV"
139 "CG1130" "FBgn0004880" "scrt" "SCV"
140 "CG11680" "FBgn0002774" "mle" "SCV"
141 "CG11765" "FBgn0033518" "Prx2540-2" "SCV"
142 "CG11784" "FBgn0033381" "GstE13" "SCV"
143 "CG12199" "FBgn0031016" "kek5" "SCV"
144 "CG12891" "FBgn0261862" "whd" "SCV"
145 "CG12934" "FBgn0033541" "CG12934" "SCV"
146 "CG12944" "FBgn0033573" "Obp47a" "SCV"
147 "CG13022" "FBgn0036679" "CG13022" "SCV"
148 "CG1304" "FBgn0031141" "CG1304" "SCV"
149 "CG13313" "FBgn0035941" "CG13313" "SCV"
150 "CG1344" "FBgn0027507" "CG1344" "SCV"
151 "CG1358" "FBgn0033196" "CG1358" "SCV"
152 "CG13658" "FBgn0039315" "CG13658" "SCV"
153 "CG1386" "FBgn0026268" "antdh" "SCV"
154 "CG14406" "FBgn0030595" "CG14406" "SCV"
155 "CG14696" "FBgn0037853" "CG14696" "SCV"
156 "CG14716" "FBgn0037933" "Ho" "SCV"
157 "CG15003" "FBgn0035504" "Teh4" "SCV"
158 "CG15536" "FBgn0039766" "CG15536" "SCV"
159 "CG15661" "FBgn0034605" "CG15661" "SCV"
160 "CG15739" "FBgn0030347" "CG15739" "SCV"
161 "CG15918" "FBgn0034197" "Cda9" "SCV"
162 "CG1635" "FBgn0039854" "CG1635" "SCV"
163 "CG16732" "FBgn0039086" "CG16732" "SCV"
164 "CG16762" "FBgn0035343" "CG16762" "SCV"
165 "CG16834" "FBgn0040096" "lectin-33A" "SCV"
166 "CG1707" "FBgn0033162" "CG1707" "SCV"
167 "CG17077" "FBgn0003118" "pnt" "SCV"
168 "CG17084" "FBgn0035131" "mthl9" "SCV"
169 "CG17090" "FBgn0035142" "hipk" "SCV"
170 "CG17525" "FBgn0063496" "GstE4" "SCV"
171 "CG17527" "FBgn0063495" "GstE5" "SCV"
172 "CG17530" "FBgn0063494" "GstE6" "SCV"
173 "CG17534" "FBgn0063491" "GstE9" "SCV"
174 "CG17888" "FBgn0016694" "Pdp1" "SCV"
175 "CG17921" "FBgn0010228" "HmgZ" "SCV"
176 "CG18096" "FBgn0041183" "Tep1" "SCV"
177 "CG18211" "FBgn0010357" "betaTry" "SCV"
178 "CG18279" "FBgn0033835" "IM10" "SCV"
179 "CG18317" "FBgn0031359" "CG18317" "SCV"
180 "CG18404" "FBgn0039761" "CG18404" "SCV"
181 "CG1851" "FBgn0026602" "Ady43A" "SCV"
182 "CG18542" "FBgn0037731" "CG18542" "SCV"
183 "CG18754" "FBgn0042106" "CG18754" "SCV"
184 "CG1967" "FBgn0030341" "p24-1" "SCV"
185 "CG2064" "FBgn0033205" "CG2064" "SCV"
186 "CG2065" "FBgn0033204" "CG2065" "SCV"
187 "CG2177" "FBgn0039902" "CG2177" "SCV"
188 "CG2671" "FBgn0002121" "l(2)gl" "SCV"
189 "CG2699" "FBgn0020622" "Pi3K21B" "SCV"
190 "CG2950" "FBgn0031637" "CG2950" "SCV"
191 "CG2973" "FBgn0031467" "Cpr23B" "SCV"
192 "CG30083" "FBgn0050083" "CG30083" "SCV"
193 "CG30118" "FBgn0050118" "CG30118" "SCV"
194 "CG3016" "FBgn0029819" "CG3016" "SCV"
195 "CG30411" "FBgn0050411" "CG30411" "SCV"
196 "CG31097" "FBgn0051097" "CG31097" "SCV"
197 "CG31313" "FBgn0051313" "CG31313" "SCV"
198 "CG31370" "FBgn0051370" "CG31370" "SCV"
199 "CG31689" "FBgn0031449" "CG31689" "SCV"
200 "CG31794" "FBgn0041789" "Pax" "SCV"
201 "CG31809" "FBgn0051809" "CG31809" "SCV"
202 "CG31810" "FBgn0051810" "CG31810" "SCV"
203 "CG31955" "FBgn0051955" "CG31955" "SCV"
204 "CG3212" "FBgn0031547" "Sr-CIV" "SCV"
205 "CG32264" "FBgn0052264" "CG32264" "SCV"
206 "CG3234" "FBgn0014396" "tim" "SCV"
207 "CG32475" "FBgn0052475" "mthl8" "SCV"
208 "CG32638" "FBgn0052638" "CG32638" "SCV"
209 "CG32698" "FBgn0052698" "CG32698" "SCV"
210 "CG33012" "FBgn0053012" "CG33012" "SCV"
211 "CG33092" "FBgn0053092" "P5CDh2" "SCV"
212 "CG33105" "FBgn0053105" "p24-2" "SCV"
213 "CG33296" "FBgn0053296" "CG33296" "SCV"
214 "CG33337" "FBgn0053337" "CG33337" "SCV"
215 "CG33346" "FBgn0053346" "CG33346" "SCV"
216 "CG33462" "FBgn0053462" "CG33462" "SCV"
217 "CG33503" "FBgn0053503" "Cyp12d1-d" "SCV"
218 "CG34284" "FBgn0085313" "CG34284" "SCV"
219 "CG3819" "FBgn0036833" "CG3819" "SCV"
220 "CG4250" "FBgn0034761" "CG4250" "SCV"
221 "CG4302" "FBgn0027073" "CG4302" "SCV"
222 "CG4485" "FBgn0015038" "Cyp9b1" "SCV"
223 "CG4486" "FBgn0015039" "Cyp9b2" "SCV"
224 "CG4758" "FBgn0011584" "Trp1" "SCV"
225 "CG4853" "FBgn0034230" "CG4853" "SCV"
226 "CG4869" "FBgn0003890" "betaTub97EF" "SCV"
227 "CG4927" "FBgn0034139" "CG4927" "SCV"
228 "CG4962" "FBgn0036597" "CG4962" "SCV"
229 "CG5475" "FBgn0015765" "Mpk2" "SCV"
230 "CG5663" "FBgn0000455" "Dip-C" "SCV"
231 "CG5772" "FBgn0028675" "Sur" "SCV"
232 "CG5999" "FBgn0038083" "CG5999" "SCV"
233 "CG6295" "FBgn0039471" "CG6295" "SCV"
234 "CG6298" "FBgn0023197" "Jon74E" "SCV"
235 "CG6357" "FBgn0033875" "CG6357" "SCV"
236 "CG6489" "FBgn0013279" "Hsp70Bc" "SCV"
237 "CG6633" "FBgn0040256" "Ugt86Dd" "SCV"
238 "CG6733" "FBgn0039052" "CG6733" "SCV"
239 "CG6738" "FBgn0039053" "CG6738" "SCV"
240 "CG6765" "FBgn0035903" "CG6765" "SCV"
241 "CG6834" "FBgn0037935" "CG6834" "SCV"
242 "CG6839" "FBgn0036831" "CG6839" "SCV"
243 "CG6908" "FBgn0037936" "CG6908" "SCV"
244 "CG6910" "FBgn0036262" "CG6910" "SCV"
245 "CG6912" "FBgn0038290" "CG6912" "SCV"
246 "CG7025" "FBgn0031930" "CG7025" "SCV"
247 "CG7050" "FBgn0038975" "Nrx-1" "SCV"
248 "CG7708" "FBgn0038641" "CG7708" "SCV"
249 "CG7800" "FBgn0037552" "CG7800" "SCV"
250 "CG7832" "FBgn0086686" "l(3)L1231" "SCV"
251 "CG8317" "FBgn0034140" "CG8317" "SCV"
252 "CG8501" "FBgn0033724" "CG8501" "SCV"
253 "CG8523" "FBgn0010241" "Mdr50" "SCV"
254 "CG8532" "FBgn0028582" "lqf" "SCV"
255 "CG8556" "FBgn0014011" "Rac2" "SCV"
256 "CG8579" "FBgn0001285" "Jon44E" "SCV"
257 "CG8593" "FBgn0019662" "qm" "SCV"
258 "CG8745" "FBgn0036381" "CG8745" "SCV"
259 "CG8947" "FBgn0250848" "26-29-p" "SCV"
260 "CG9097" "FBgn0004870" "bab1" "SCV"
261 "CG9116" "FBgn0004429" "LysP" "SCV"
262 "CG9360" "FBgn0030332" "CG9360" "SCV"
263 "CG9362" "FBgn0037696" "GstZ1" "SCV"
264 "CG9438" "FBgn0000473" "Cyp6a2" "SCV"
265 "CG9509" "FBgn0030594" "CG9509" "SCV"
266 "CG9528" "FBgn0031814" "retm" "SCV"
267 "CG9579" "FBgn0000084" "AnxB10" "SCV"
268 "CG9655" "FBgn0026630" "nes" "SCV"
269 "CG9847" "FBgn0010470" "Fkbp14" "SCV"
270 "CG9903" "FBgn0030756" "CG9903" "SCV"
271 "CG9953" "FBgn0035726" "CG9953" "SCV"
272 "CG9968" "FBgn0030749" "AnxB11" "SCV"
273 "CG9976" "FBgn0016675" "Lectin-galC1" "SCV"
